# Supplementary material for: Whole-body biomechanical and lifestyle predictors of pediatric musculoskeletal pain: a multi-center cross-sectional study
Source: Front Public Health. 2026 Mar 9;14:1689311. doi: 10.3389/fpubh.2026.1689311 (PMC13006610; doi:10.3389/fpubh.2026.1689311)
Supplement: Supplementary file 2 [file Table_1.xlsx]

## Sheet: Sheet1
Age	Sex	BMI	School_Grade	Screen_Time_hrs_day	Physical_Activity_hrs_week	Backpack_Load_pct	Beighton_Score	FPI_6	Y_Balance_cm	Lower_Limb_Strength_N	Pain_Status
12.45	Female	22.53	5.8	3.72	5.57	15.57	5	9.57	92.89	125.42	No
11.17	Male	21.29	3.3	4.61	5.93	14.01	1	2.29	70.55	124.43	Yes
12.75	Male	16.48	6	1.58	5.35	8.47	0	7.68	89.84	115.93	No
14.51	Female	19.66	5.4	0.32	5.6	11.1	3	7.31	90.19	192.27	Yes
10.98	Female	19.81	5	2.91	8.58	9.57	5	3.77	62.67	167.48	No
10.98	Female	15.82	3.5	1.91	7.23	16.77	3	5.75	84.46	143.36	No
14.62	Male	25.01	6.3	2.97	5.34	8.15	2	4.42	78.36	182.45	No
12.99	Female	22.85	4.9	3.5	6.95	15.28	3	5.72	75.2	98.15	No
10.51	Male	19.06	4.1	3.05	2.71	15.27	2	8.39	98.13	103.5	No
12.54	Male	19.91	1.9	5.87	5.79	18.47	0	6.56	76.34	78.56	No
10.52	Male	20.54	5.6	4.2	8.82	10.83	1	6.37	74.68	122.09	No
10.51	Female	12.78	7.9	4.16	4.46	14.66	4	4.47	84.27	147.44	No
11.94	Female	18.97	7.8	4.64	3.11	20.01	4	2.34	90.9	145.71	No
7.6	Female	17.47	5	2.03	3.53	10.12	4	4.92	81.91	147.08	Yes
7.98	Male	16.36	4.8	5.26	2.59	7	1	7.78	96.13	101.14	Yes
10.32	Female	18.85	6.2	3.61	3.24	5.82	3	2.26	89.22	166.32	Yes
9.41	Male	26.02	4.3	4.71	4.13	14.66	0	3.21	59.77	149.73	Yes
12.08	Female	22.03	6	2.13	1.91	5.81	4	5.6	77.69	164.26	No
9.62	Male	17.85	6.6	1.42	4.96	10.96	6	3.35	77.34	86.96	No
8.61	Male	21.8	7.2	4.93	6.87	13.72	0	3.74	88.66	151.85	No
14.4	Male	24.65	5.5	4.28	2.98	12.86	2	4.48	54.92	107.71	No
11	Male	23.01	5.3	2.38	8.2	13.68	4	2.58	111.16	130.98	No
11.59	Female	20.03	4.5	2.43	6.03	12.99	6	3.37	89.22	158.41	No
8.59	Male	17.59	4.5	5.39	7.15	16.59	2	6.76	85.07	145.36	No
10.36	Male	22.23	5.3	1.96	3.52	8.98	1	2.7	96.29	117.61	Yes
11.67	Female	21.18	6.1	6.15	6.77	9.92	0	2.11	108.93	142.86	Yes
9.14	Male	22.91	6.8	2.39	2.58	9.6	3	4.07	92.92	97.59	No
12.21	Female	22.01	4.6	4.66	6.84	15.06	8	6.82	93.76	176.54	No
10.24	Female	23.44	7.5	3.23	5.3	15.3	4	4.94	84.87	136.64	Yes
10.86	Female	17.97	5.2	4.61	6.12	13.77	3	4.4	81.91	175.61	Yes
10.24	Male	24.37	5.6	2.91	2.4	16.27	4	5.43	78.28	127.18	No
15.17	Female	20.5	4.6	3.48	3.01	8.21	3	1.81	74.47	127.27	Yes
11.42	Female	26.98	2.4	3.78	6.21	17.92	1	6.34	75.98	120.18	No
9.32	Male	17.44	6.7	2.24	2.89	17.42	5	6.11	68.77	168.47	No
13.1	Male	25.81	6.6	4.82	5.93	14.74	4	4.51	82.63	121.79	No
9	Female	20.5	5.2	2.96	1.99	18.31	3	7.37	65.14	161.66	No
11.87	Female	17.57	5.7	3.38	6.75	6.58	1	3.06	85.53	131.42	No
7.51	Female	18.15	6.3	2.25	2.28	10.44	6	7.62	83.06	84.51	No
8.78	Female	18.71	3.6	-0.07	6.12	9.72	5	5.65	85.05	125.89	No
11.85	Female	21.28	4.9	3.44	6.28	14.69	2	4.66	77.77	107.97	No
12.93	Male	21.62	6.6	7.29	3.43	8.65	5	5.3	116.9	143.68	Yes
11.79	Male	17.84	4	4.88	6.18	14.81	2	5.12	98.23	107.63	No
11.22	Male	19.74	6	3.69	5.49	16.9	1	7.8	69.92	169.94	No
10.84	Female	27.21	3.8	3.33	3.77	14.6	1	3.17	85.98	140	No
8.48	Male	25.78	6.2	3.75	2.76	13.2	0	3.8	76.84	137.45	No
10	Female	21.33	5.6	4.53	0.71	8.86	4	7.43	72.42	161.99	No
10.52	Female	19.95	3.5	1.97	5.68	9.34	0	4.14	68.88	171.06	Yes
13.57	Female	20.23	7.1	5.37	1.57	16.49	0	7.16	88.15	142.09	No
12.14	Male	21.94	4.6	4.78	5.13	14.89	0	8.77	76.04	119.98	No
7.91	Female	16.29	4.5	4.78	4.36	12.1	3	4.53	93.97	90.45	No
12.1	Male	18.93	5.9	4.37	6.39	10.8	3	6.72	94.25	122.48	No
10.68	Female	14.06	7.1	3.75	4.28	5.32	2	3.01	98.38	124.51	Yes
10.09	Male	21.2	4.3	4.72	4.22	8.58	1	6.86	74.18	145.83	No
12.68	Male	22.05	5.7	4.6	6.5	18.75	0	5.74	88.62	132.52	Yes
13.52	Female	18.15	6.2	3.2	5.65	7.86	4	6.3	90.32	162.93	No
13.32	Male	25.25	6.5	2.87	5.61	12.88	2	4.04	78.3	124.63	No
9.76	Male	15.59	5.8	3.87	5.94	15.67	4	1.98	75.06	141	Yes
10.83	Female	14.77	5.1	6.01	1.63	7.95	1	6.36	100.95	177.54	No
12.12	Female	20.59	4.5	1.89	6.56	12.86	4	1.17	85.92	152.74	Yes
13.41	Female	23.43	5.7	1.55	6.25	15.43	6	4.7	90.36	140.91	Yes
10.49	Female	25.63	4.2	3.96	2.74	12.27	4	7.24	74.51	124.96	No
11.08	Female	18.24	1.8	3.8	4.41	22.01	2	5.73	70.2	124.04	No
9.23	Male	23.54	6.2	3.98	4.85	6.54	4	9.28	77.26	117.64	No
9.05	Male	19.69	6.8	4.08	4.64	15.84	3	7.41	82.1	126.75	No
13.08	Male	19.22	2.5	3.39	5.65	11.64	3	4.02	71.88	164.93	No
14.18	Female	22.87	4.3	5.92	8.01	14.86	2	5.4	83.34	136.15	No
11.31	Female	22.07	6.4	1.35	7.26	13.73	3	5.24	65.1	102.94	Yes
13.47	Male	14.38	8.3	2.49	2.11	9.73	4	2.14	71.28	194.73	Yes
12.18	Male	24.91	5.6	3.57	6.27	13.01	1	3.44	90.74	152.1	No
10.15	Female	24.58	4.7	1.29	7.79	5.89	1	4.21	90.01	101.26	No
12.18	Male	17.66	5.4	3.46	5.76	14.29	0	1.23	79.19	129.67	No
14.54	Female	21.19	7.4	6.18	7.28	13.25	0	5.44	72.39	145.94	No
11.38	Female	21.52	4.8	3.75	9.26	14.41	0	4.84	72.28	192.86	No
14.59	Female	20.72	4.6	4.06	7.13	15.84	3	1.96	79.39	110.06	Yes
6.18	Male	17.92	5	1.85	5.47	13.48	1	6.16	90.46	171.41	Yes
13.1	Female	17.5	4.4	2.81	7.18	12.73	4	6.79	93.54	183.88	No
11.62	Female	19.73	5.8	3.16	5.24	9.23	3	5.8	78.05	124.17	No
10.85	Female	23.87	7.7	3.25	4.98	9.8	0	4.69	70.91	134.51	No
11.63	Female	21.7	6	5.62	4.17	16.28	5	6.53	86.36	112.17	Yes
7.45	Female	18.54	5.3	4.55	8.29	17.13	5	6.71	74.5	136.69	No
11.01	Female	22.48	5.2	2.08	3.17	11.42	1	5.96	77.82	141.6	Yes
12.17	Male	9.99	3.6	4.08	8.22	12.39	4	3.67	97.86	162.1	Yes
14.42	Female	23.78	6.7	4.46	6	9.15	1	5.9	92.44	174.78	No
10.41	Female	13.82	5.5	5.41	1.92	16.23	3	7.75	85.17	120.66	Yes
9.82	Male	18.57	5.4	6.06	5.72	14.5	0	4.13	69.62	84.76	No
10.44	Female	15.96	9.8	2.22	0.41	18.85	0	9.58	85.75	142.05	Yes
13.29	Female	15.35	6	2.52	6.27	9.23	2	4.28	95	151.32	No
12.11	Female	23.82	4.6	1.86	6.83	10.94	3	5.41	79.37	150.02	No
10.39	Male	18.21	5	3.37	3.66	13.02	2	3.98	98.14	133.06	No
12.48	Male	21.02	7.1	4.41	5.2	14.43	0	5.79	97.5	146.35	No
11.65	Female	19.66	5.7	5.18	9.13	11.49	2	1.82	101.53	187.29	Yes
13.4	Female	21.47	3.7	3.61	3.84	9.25	4	4.24	86.77	153.92	No
10.04	Male	20.09	6.8	3.25	2.65	15.24	3	3.13	89.83	131.69	No
10.79	Female	15.39	4.7	3.94	8.12	14.69	4	5.61	98.82	127.95	Yes
10.66	Female	23.26	8	2.48	9.15	9.11	2	7.35	88.31	137.68	No
8.51	Female	18.12	7	6.81	4.94	16.85	6	6.64	78	190.87	Yes
12.05	Female	14.45	5	1.34	7.1	16.22	0	0.55	78.57	137.28	No
11.97	Male	18.34	7.3	3.99	7.81	12.69	4	9.46	86.04	142.1	No
11.46	Male	25	5.7	6.71	3.33	12.5	6	5.94	69.42	128.48	Yes
10.98	Male	22.75	6.7	3.73	3.89	14.12	4	3.77	81.89	175.03	No
8.61	Female	18.62	6.2	3.44	7.58	9.29	3	5.66	95.37	200.38	No
10.6	Male	18.62	4.5	3.19	8.55	12.33	2	5.7	59.63	155.95	No
10.76	Male	18.71	4.8	3.45	6.14	4.89	6	3.99	100.13	145.12	No
9.84	Male	26.98	6.9	5.75	3.04	15.22	0	5.74	95.65	143.76	No
11.13	Female	21.14	5.2	0.45	9.2	6.91	1	4.11	78.45	72.49	No
12.26	Female	21.3	5.1	5.99	3.79	17.36	2	4.52	89.36	164.62	No
15.24	Male	23.37	4.4	1.61	4.21	11.1	6	3.95	83.48	146.63	Yes
11.8	Male	20.64	6.2	3.33	5.67	11.51	4	2.45	96.82	155.29	No
11.97	Female	18.93	8.3	3.08	8.27	10.09	1	5.63	94.13	121.73	No
11.3	Male	19.14	4.2	4.59	6.77	11.25	2	6.52	68.23	131.36	No
7.59	Male	19.57	5.6	1.35	5.82	17.07	2	6.38	89.83	130.58	No
11.4	Male	19.69	7.4	4.4	5.93	3.75	1	7	81.21	172.76	No
11.57	Male	22.33	5.5	6.72	5.02	16.58	5	6	84.35	131.53	No
16.4	Male	20	6.2	1.7	6.13	13.38	0	4.26	75.53	203.99	No
11.06	Male	22.35	4.2	4	-0.51	8.11	7	7.04	102.45	155.36	No
12.06	Male	19.54	6.2	2.74	4.29	8.56	5	2.6	94.76	105.12	No
11.38	Female	20.09	5.4	4.35	5.45	17.95	6	3.52	75.41	138.9	No
9.1	Male	12.93	6.9	3.75	2.46	9.01	2	3.39	68.94	123.49	No
13.75	Female	22.98	7.1	2.77	5.76	8.3	3	7.52	79.26	78.08	No
12.96	Female	21.02	9	4.44	4.49	16.11	0	7.24	88.17	189.77	Yes
13.04	Male	23.26	6.4	6.39	8.7	13.38	2	6.32	86.06	163.38	No
9.62	Female	9.83	6	3.44	8.31	9.03	4	7.51	97.07	158.38	No
14.27	Male	27.02	5.9	4.79	3.93	12.97	6	3.56	92.04	147.55	Yes
8.63	Female	19.34	5.1	1.81	4.61	8.73	1	6.04	93.99	101.99	Yes
12.63	Male	23.64	6	2.3	4.77	15.98	2	5.09	87	128.44	No
15.85	Male	16.23	5.2	4.42	3.96	15.85	3	7.05	68.35	167.46	No
9.46	Male	21.93	5.8	5.92	5.35	14.04	0	5.11	81.32	111.73	No
10.31	Female	16.19	7.3	4.25	3.3	13.46	5	4.56	94.97	68.14	Yes
11.65	Male	17.67	4.3	3.26	2.5	18.24	1	6.43	82.89	135.99	Yes
10.44	Female	26.42	7.1	3.72	6.27	12.23	3	7.11	88.92	138.51	No
8.33	Male	19.16	7.3	1.87	6.28	8.2	2	3.99	79.99	146.67	No
11.59	Female	20.57	5.4	4.61	3.2	13.76	1	5.22	72.26	164.13	Yes
9.31	Male	22.82	2.8	5.03	6.86	19.34	3	3.2	82.11	161.45	No
12.4	Female	21.53	4.8	3.05	3.57	8.77	3	0.29	86.81	150.3	No
9.6	Male	20.34	7.3	3.02	5.47	11	2	5.74	76.32	177.88	Yes
14.57	Male	21.08	5.6	4.11	6.69	13.65	1	6.57	80.89	97.96	Yes
9.88	Male	28.11	4.3	3.07	4.86	12.05	4	5.87	73.24	157.53	Yes
10.8	Male	19.62	4.9	3.62	5.91	8.88	7	1.4	95.62	161.13	No
13.09	Female	20.51	6.7	6.83	3.82	16.06	3	4.63	80.25	106.19	No
8.98	Male	23.44	6.3	3.35	4.51	20.14	5	0.86	99.24	98.44	No
11.91	Female	23.63	5.3	3.19	4.49	12.9	0	8.11	100.07	120.72	No
14.08	Male	23.92	5.1	2.76	3.32	9.15	3	3.15	82.57	123.2	No
8.22	Female	22.02	5.1	4.82	4.55	6.95	1	7.88	72.49	164.86	No
11.82	Male	15.88	4.4	3.45	1.6	13.11	0	7.25	60.78	124.59	No
11.97	Male	25.46	7.7	2.76	3.87	15.99	1	3.52	67.45	117.47	Yes
13.02	Female	15.87	5.2	5.68	4.32	13.85	6	3.05	68.52	124.67	No
8.96	Male	20.86	7.2	5.82	4.38	12.22	5	6.05	98.43	175.61	No
8.8	Male	17.22	7.6	2.83	4.41	10.22	4	3.63	84.71	143.06	No
12.5	Female	19.6	6.9	0.96	4.8	8.51	0	5.55	87.69	137.4	No
12.05	Female	20.95	5	5.21	5.96	15.08	3	4.36	59.31	139.44	Yes
11.95	Male	20.93	6.1	2.71	6.81	15.35	4	1.74	70.43	180.72	No
12.15	Male	21.28	5.6	4.89	3.53	6.96	4	0.83	93.09	120.62	No
10.08	Female	25.39	4.4	0.8	2.34	17.65	0	5.8	86.57	181.41	No
11.92	Male	21.38	6	5.04	2.69	14.19	1	4.21	81.85	148.88	No
12.04	Male	18.98	4.1	1.93	3.88	17	3	4.22	89.59	137.96	No
10.01	Male	23.15	7.1	4.8	4.17	7.65	4	6.75	101.23	216.31	No
15.2	Female	23.92	5	3.74	3.27	7.57	0	7.71	81.05	111.6	No
12.4	Female	15.58	5.9	2.31	2.14	11.72	3	4.79	84.2	132.27	No
9.06	Male	21.88	6	3.12	3.95	13.94	3	4.65	85.54	106.4	No
12.77	Male	22.24	5.3	4.74	5.32	18.36	5	6.35	109.45	170.72	No
9.49	Male	18.79	6.4	3.88	6.21	14.64	5	2.6	60.63	192.41	No
13.03	Female	24.57	5	4.58	3.73	11.4	4	5.79	90.88	191.84	No
13.78	Male	19.3	6.7	6.65	4.04	8.73	1	6.45	82.2	178.71	Yes
9.8	Male	20.25	3.9	1.4	2.94	16.42	0	6.71	89.61	136.86	Yes
13.39	Female	19.22	5.8	6.11	4.86	8.94	2	1.43	76.3	131.93	No
12.28	Male	19.87	8.1	3.87	3.11	17.78	5	3.8	82.92	93.48	No
13.1	Female	16.04	4.3	2.39	6.16	11.26	6	3.57	91.18	202.62	No
15.26	Male	14.85	4.7	1.75	1.09	17.65	5	5.54	117.29	156.49	No
10.96	Male	25.32	6.3	3.44	4.16	14.55	4	6.31	92.23	128.2	Yes
9.93	Male	16.9	5.8	5.08	5.58	11.76	4	8.36	74.23	181.78	No
9.66	Female	16.4	6.1	3.53	5.33	10.46	2	4.34	78.84	114.04	No
9.81	Female	12.39	6.2	5.96	10.72	11.07	3	4.33	78.52	154.65	No
11.3	Female	17.62	6.4	1.57	5.68	13.69	7	7.66	63.93	137.6	No
12.14	Male	15.26	7	3.7	2.77	12.49	1	5.94	79.86	161.48	No
12.01	Female	25.48	6.1	1.87	4.72	10.21	7	7.9	91.42	140.81	Yes
13.11	Male	23.3	5.3	4.26	1.11	11.67	2	5.92	69.6	99.96	No
11.48	Male	17.45	6.5	5.03	4.76	12.5	6	3	94.85	144.9	Yes
14.37	Female	27.59	8.1	3.1	3.14	4.97	0	2.65	88.75	173.56	No
10.92	Male	23.21	5.4	-0.13	6.9	13.79	4	2.21	75.47	141.82	No
16.92	Male	18.7	4.3	4.01	3.75	8.89	1	6.68	81.91	165.5	No
12.71	Male	11.2	7	4.37	4.68	8.3	0	7.74	100.82	111.9	No
9.73	Male	27.72	5.4	4.32	3.56	6.48	4	9.08	91.42	141.91	No
9.3	Male	15.03	2.8	5.55	8.67	6.11	5	7.04	83.55	124.29	No
12.42	Female	14.14	6.7	2.13	4.24	7.61	1	7.69	80.87	164.67	Yes
11	Male	23.35	4.9	4.73	8.87	9.81	0	4.17	84.28	143.61	No
12.89	Female	28.24	5.5	5.48	6.68	18.89	3	3	77.89	163	No
12.4	Female	24.6	6	1.09	5.97	10.44	3	7.06	60.57	174.7	No
11.3	Male	21.77	5.8	4.19	5.72	12.84	4	6.18	105.65	163.04	No
9.75	Male	21.87	6.5	2.97	5.78	13.6	5	5.56	85.14	150.72	Yes
8.41	Male	22.76	5	3.6	0.79	12.68	3	6.12	87.78	113.29	Yes
10.55	Female	22.44	6.3	4.23	4.33	11.97	7	5.99	82.82	142.6	No
13.17	Male	20.79	5.3	3	6.75	8.15	4	7.93	75.46	126.99	No
11.88	Female	20.18	6.6	2.72	4.82	17.18	2	7.96	81.43	132.55	No
8.95	Male	19.6	6.4	3.77	1.91	18.39	0	6.44	66.06	131.65	No
11.8	Female	17.22	4.4	2.11	4.82	6.49	3	7.05	108.2	113.83	Yes
12.22	Male	18.85	7	2.11	8.59	8.74	2	6.38	70.03	85.06	No
9.67	Male	13.98	4.9	4.73	7.61	11.28	5	4.41	72.23	123.01	Yes
11.76	Female	19.48	6.7	2.02	4.8	8.94	4	6.87	78.66	148.37	No
11.57	Female	16.41	6.1	4.71	6.98	13.96	0	2.52	97.45	102.99	Yes
9.15	Male	16.01	8	4.4	4.14	9.75	4	7.47	83.61	143.14	No
12.17	Female	20.44	5.3	1.17	1.27	19.61	5	2.93	70.01	198.62	Yes
12.58	Male	24.62	5.1	2.72	2.94	16.29	7	5.92	97.08	172.8	No
13.63	Female	22.99	5.6	5.49	8.29	12.95	5	3.63	91.4	191.07	No
13.57	Female	14.4	5.2	2.27	4.34	15.73	5	6.46	89.3	154.19	No
8.68	Male	16.41	6.6	3.03	4.41	16	3	5.27	91.23	177.05	No
9.56	Male	23.07	3.5	4.4	4.29	10.31	4	2.12	109.48	121.37	No
12.49	Male	16.43	4.2	4.88	9.02	9.45	6	6.19	107.2	123.71	Yes
12.48	Female	19.05	4.2	3.35	8.43	12.5	0	4.17	75.99	62.04	No
12.49	Female	21.72	6.8	2.84	9.7	15.17	2	7.12	101.1	177.6	No
19.19	Male	16.48	7.8	5.83	4.59	12.7	1	5.34	87.62	188.03	Yes
12.6	Male	20.18	5.5	6.29	5.57	6.85	4	6.14	88.88	126.39	Yes
13.73	Female	15.22	5.4	5.17	1.67	9.49	6	3.41	65.06	135.2	No
13.37	Female	17.75	5.7	3.85	8.11	11.98	2	4.15	81.6	120.49	No
12.76	Female	20.92	7.1	2.52	2.42	11.97	0	4.41	74.61	153.95	No
10.82	Male	14.32	4.4	2.49	5.4	18.96	2	7.07	92.45	175.8	No
12.98	Male	21.34	5.9	4.49	2.57	7.5	5	8.73	95.09	91.37	Yes
9.9	Male	19.75	6.9	4.34	3.66	13.95	4	3.71	60.9	154.73	Yes
10.97	Female	21.73	6.3	5.79	3.13	17.31	4	7.52	83.21	134.53	No
10.47	Male	20.59	5.8	4.68	3.62	19.98	2	0.96	95.64	146.02	Yes
11.61	Female	24.53	6.9	1.5	3.77	10.85	0	2.93	81.42	156.19	No
16.1	Male	20.25	2.1	5.28	3.75	13.91	4	3.4	91.37	137.14	No
7.7	Female	18.34	6.5	2.24	6.72	14.17	1	2.61	87.27	139.63	Yes
12.83	Female	20.24	4.7	3.15	2.55	12.9	8	2.14	87.16	136.38	No
8.21	Female	21.69	3.2	4.09	5.4	11.89	4	6.17	80.5	171.25	Yes
10.5	Male	19.99	6.3	6.67	7.55	13.72	2	4.91	70.23	155.01	No
13.64	Male	19.96	7.4	8.32	3.83	3.6	2	6.11	71.26	149.17	Yes
11.58	Male	17.4	5.4	4.62	3.39	14.56	3	6.73	91.16	105.26	No
9.28	Female	17.53	6.8	3.45	4.43	12.66	3	5.88	83.66	131.53	No
10.01	Female	14.98	7.7	4.51	7.47	11.47	6	6.67	81.94	169.14	No
12.82	Female	25.86	7.3	5.03	5.35	19.21	4	5.2	78.84	143.79	No
9.98	Female	15.53	7.7	3.25	3.79	9.93	1	2.94	80.13	162.1	Yes
11.89	Female	17.43	6.6	6.38	5.97	10.86	8	7.48	94.83	194.69	No
11.54	Male	17.34	5.7	4.06	2.56	19.02	3	4.15	79.81	173.26	No
10.14	Female	22.91	3.5	4.46	6.39	9.39	5	3.45	68.87	145.42	No
15.76	Male	18.8	5.3	4.71	5.81	10.35	2	4.98	91.53	127.64	Yes
12.72	Male	24.12	4.5	4.34	4.27	11.73	4	3.5	81.22	67.5	No
7.38	Female	17.5	8.4	4.96	3.13	15.1	4	4.5	83.79	137.72	Yes
11.82	Male	20.78	5.4	2.81	3.02	12.94	0	6.03	100.92	133.08	No
10.12	Male	16.94	5.8	2.89	6.08	7.82	8	6.04	83.23	154.17	Yes
13.16	Female	27.22	6.3	2.09	7.57	10.42	6	3.53	86.59	138.15	No
9.86	Male	15.72	5.7	4.37	3.56	10.16	2	4.35	70.64	133.25	Yes
11.22	Female	20.89	7.8	4.87	5.92	11.97	1	7.51	81.06	90.29	No
12.47	Male	22.01	4.8	4.4	0.44	13.68	4	6.34	90.08	115.01	No
13.19	Male	21.25	5.9	6.2	3.67	13.66	3	9.53	66.54	156.71	Yes
9.04	Male	19.18	4.6	3.71	4.86	6.17	4	7.72	85.63	193.2	No
10.78	Male	19.37	3.9	4.71	2.97	15.86	4	7.65	84.55	139.81	Yes
10.5	Female	19.97	4.8	2.1	2.92	13.09	4	2.54	83.9	152.33	No
10.14	Male	19.31	5.6	3.15	3.49	16.95	7	6.88	94.72	170.72	No
15	Female	23.15	5	4.75	5.56	13.74	4	5.23	87.09	118.81	No
12.26	Male	27.45	4.7	4.98	4.53	15.99	1	4.23	99.52	153.48	No
8.92	Female	17.9	3.8	3.28	0.12	13.82	6	5.68	72.65	120.88	Yes
13.29	Female	15.09	5.5	3.61	0.37	16.82	7	7.25	84.93	168.14	No
15.72	Female	19.52	3.6	1.47	3.63	14.01	9	6.35	84.37	147.14	Yes
13.53	Male	28.72	6.6	3.19	5.91	11.9	0	3.57	71.83	151.47	No
8.4	Male	17.05	5.7	5.04	-0.98	19.98	4	6.84	93.84	119.64	No
10.48	Male	25.47	3.7	4.57	3.86	15.26	0	4.05	108.72	163.5	No
14	Female	25.61	5.2	4.46	3.8	14.19	4	5.78	83.27	204.05	Yes
10.03	Male	17.91	4.6	3.79	7.91	7.88	2	4.73	88.94	113.01	No
12.34	Male	21.78	6	3.73	4.1	7.84	8	4.9	84.37	132.68	No
13.01	Female	25.44	7.3	2.74	5.75	13.23	1	6.89	75.69	149.5	Yes
9.59	Male	18.51	3.2	4.75	5.23	12.73	0	3.24	63.66	165.83	No
11.33	Female	19.12	5.7	4.34	0.35	10.14	2	9.27	75.78	126.21	No
4.94	Male	17.81	5.4	4.45	6.58	12.71	0	1.66	68.32	59.28	No
9.39	Male	16.32	6.5	2.94	5.39	17.65	5	4.13	101.97	182.69	No
10.94	Female	17.58	5.9	0.53	6.02	14.6	0	6.09	82.2	165.07	No
8.94	Male	15.6	4.6	5.34	13.37	8.34	3	6.52	79.69	91.37	Yes
14.73	Female	19.94	5.2	3.01	0.45	11.85	0	5.14	93.12	124.79	No
8.58	Male	17.16	4.6	2.44	8.64	9.49	2	5.22	71.26	188.85	Yes
10.57	Male	20.63	7	4.75	4.31	10.91	7	6.17	75.11	185.3	No
11.71	Female	14.45	5.6	3.14	5.55	10.82	4	4.87	84.19	170.31	No
14.35	Female	20.96	8.1	5.29	4.83	10.6	1	8.15	94.63	137.5	No
8.56	Female	22.7	5.5	4.63	4.02	7.95	3	7.04	88.9	145.12	No
13.79	Male	12.94	4.7	4.73	3.7	11.79	3	7.1	86.15	138.83	Yes
11.47	Female	21.11	3.6	1.7	5.64	10.32	4	3.39	84.3	175.9	No
9.48	Male	24.06	3.3	5.51	1.67	2.24	0	5.18	87.8	116.9	No
12.38	Male	15.65	3.5	4.11	6.54	19.23	5	4.73	85.64	118.96	Yes
11.85	Female	25.59	5.9	3.17	4.04	15.94	0	3.31	72.25	172.42	No
10.24	Male	21.27	6.3	3.93	2.5	10.95	2	6.07	83.95	141.37	No
11.59	Female	17.39	3.5	1.09	3.96	12.29	2	4.25	71.78	183.26	No
10.68	Male	19.63	6.8	4.32	7.63	8.23	5	6.66	84.33	122.91	Yes
11.68	Male	21.75	5	2.2	3.78	18.01	3	3.18	78.23	141.07	No
12.78	Female	20.08	5.8	1.72	5.7	18.7	0	8.81	111.05	115.52	Yes
14.64	Female	21.68	7.7	1.47	3.36	12.76	1	3.53	83.02	142.9	Yes
8.96	Female	16.64	6.8	5.37	6.56	15.72	4	5.78	68.19	99.15	Yes
15.74	Female	20.4	5.3	2.79	6.4	12.83	3	6.94	81.99	128.32	Yes
7.53	Female	14.94	4.4	5.99	8.9	7.67	2	4.19	89.1	100.4	Yes
11.14	Female	19.44	2.8	2.93	4.55	10.83	2	7.06	101.64	163.11	No
12.63	Female	16.7	4.7	1.19	6.37	12.68	5	2.86	77.04	163.78	No
12.01	Male	17.28	5.3	2.07	5.14	10.68	2	8.27	66.25	91.74	Yes
10.2	Male	24.08	4.3	5.55	7.72	11.48	3	5.37	92.33	181.95	Yes
11.03	Male	23.59	5.4	3.49	3.38	11.92	8	4.14	68.44	216.2	No
10.46	Female	21.92	5.7	2.91	6.53	11.95	0	4.74	78.71	144.03	No
10.27	Female	16.05	5.3	3.96	4.51	12.41	0	6.97	80.65	123.81	Yes
13.16	Male	18.73	4.8	4.46	4.79	8.61	5	4.16	82.69	225.83	Yes
12.17	Female	24.01	5.8	5.37	5.13	9.78	2	3.83	90.94	103.85	Yes
10.06	Female	20.31	6.2	5.86	5.47	7.85	2	4.89	76.02	143.27	Yes
13.26	Male	27.82	4.2	3.19	4.68	15.56	1	2.96	80.47	147.97	Yes
12.07	Female	21.18	7.4	1.76	5.39	5.05	3	9.02	83.29	182.28	No
13.08	Female	20.48	5.5	3.11	8.32	16.16	7	4.2	85.08	153.27	Yes
12.72	Male	18.75	5.6	4.11	7.05	16.96	5	7.02	84.51	128	No
9.78	Female	20.28	6.5	2.29	6.8	11.2	5	5.76	88.19	114.68	Yes
10.32	Male	19.29	5.9	2.3	3.95	3.35	0	3.35	92.62	132.62	No
12.95	Female	22.26	6.8	4.23	3.02	11	0	5.33	87.72	113.04	No
12.68	Female	23.12	6	3.65	6.98	12.01	0	6.92	88.38	144.09	No
11.41	Female	17.11	4.8	3.77	6.81	8.78	1	4.96	66.25	126.07	No
11.69	Male	15.23	6.1	2.6	8.1	10.47	5	7.75	84	98.7	No
14.02	Female	13.49	4.1	3.38	3.63	17.45	4	7.4	88.66	179.63	No
10.26	Female	21.57	5.7	2.35	4.44	14.5	3	7.2	91.37	128.03	No
12.55	Male	16.01	5.6	5.04	1.41	9.08	3	4.41	75.92	105.35	No
11.04	Female	12.39	5.3	5.25	4.09	6.78	2	3.16	76.29	137.73	No
11.01	Male	21.16	5.4	0.99	7.07	11.11	4	4.1	77.21	144.69	No
13.66	Female	28.42	3.2	2.34	3.93	11.5	5	5.74	89.28	91.26	No
13.11	Male	19.8	4.9	1.51	6.31	13.92	0	6.44	94.69	152.44	No
13.09	Male	22.71	5.7	2.76	4.52	10.4	4	0.95	79.02	111.85	Yes
14.07	Male	20.1	5.8	3.6	5.63	13.97	5	5.32	93.32	193.05	Yes
11.49	Female	19.48	4.3	1.57	2.46	18.83	2	5.66	84.79	158.11	No
12.82	Male	22.99	7.2	2.36	5.11	15.01	5	4.78	82.1	130.91	Yes
10.83	Female	18.82	4.5	2.23	-1.5	12.07	9	7.95	81.15	120.74	No
12.1	Male	20.74	6.9	4.03	4.53	11.61	3	6.19	91.57	139.59	Yes
11.19	Male	20.93	6.2	3.82	1.42	11.01	4	7.99	86.99	160.72	No
11.64	Female	17.52	4.8	2.65	7.52	16.26	1	4.9	108.19	141.93	No
12.65	Female	23.24	7.9	3.98	6.6	10.09	4	7.23	74.19	136.29	No
9.81	Male	19.22	4	2.91	5.93	12.38	4	8.64	89.08	144.4	No
15.66	Female	17.21	6.8	3.32	8.2	12.4	4	7.99	77.7	124.9	No
9.43	Female	21.67	6.9	6.2	2.89	10.52	1	3.13	74	132.58	No
9.01	Female	16.72	4.7	5.7	8.69	7.55	4	4.83	83.33	81.27	No
13.78	Male	19.92	7.4	1.8	6.93	13.33	7	4.64	84.94	171.35	Yes
13.04	Male	19.79	5.3	4.95	4.42	12.02	4	6.33	115.17	151.48	No
12.7	Female	23.57	6	4.92	7.37	13.94	5	6.73	81.45	119.91	No
12.71	Male	21.46	5.9	2.02	2.55	10.41	3	3.65	71.16	198.58	No
11.43	Female	19.73	5.4	4.93	3.16	16.39	5	5.48	86.42	145.24	No
9.65	Female	22.64	6.7	6	3.62	9.24	4	1.26	60.9	112.18	No
11.6	Female	24.62	6.6	2.06	3.79	18.07	1	8.25	82.45	167.9	Yes
10.09	Female	21.74	3.3	2.36	2.66	6.27	4	4.31	83.62	154.4	Yes
13.41	Female	19.86	7.3	5.23	7.56	13.71	1	5.45	92.09	154.3	No
11.15	Male	15.29	3.4	4.12	4.37	13.85	2	4.71	94.03	130.15	No
9.79	Female	16.15	6.9	4.54	5.69	9.52	4	7.65	77.98	155.94	No
10.8	Male	18.77	7.1	4.22	3.7	13.68	4	-0.39	81.81	134.97	No
12.28	Male	17.72	4.2	4.3	1.02	16.59	0	5.31	75.12	159.05	No
10.32	Female	19.17	5.1	1.76	5.51	4.67	6	5.13	71.19	86.6	No
9.8	Female	20.02	4.2	5.27	0.82	13.94	4	4.42	86.82	129.91	No
11.94	Female	21.65	5.3	5.45	4.78	3.73	1	8.83	69.61	193.38	Yes
11.94	Female	19.58	5.2	3.38	1.99	8.94	0	3.55	78.94	120.1	Yes
10.43	Male	21.5	6.6	3.66	9.2	17.79	3	6.9	72.63	124.9	Yes
10.5	Male	20.04	7.3	1.45	6.89	10.25	2	6.06	89.43	129.49	Yes
11.92	Female	13	7.4	4.48	5.16	8.23	3	7.89	103.03	106.92	Yes
8.54	Male	16.58	4.9	4.57	7.65	11.56	2	3.99	69.3	77.67	Yes
8.62	Male	19.32	5.3	3.63	3.11	19.28	0	3.86	63.31	135.89	No
10.01	Male	15.65	3.4	5.38	6.1	5.98	2	7.55	82.09	146.68	No
11.02	Male	21.89	4.6	3.23	5.36	8.65	2	6.2	83.62	141.13	No
12.07	Male	25.1	6.9	4.56	5.5	17.34	5	2.22	85.83	138.41	Yes
14.42	Male	24.02	7.7	2.21	7.67	18.56	1	4.25	78.6	143.95	No
13.17	Male	19.08	4	3.69	6.5	11.88	7	6.12	81.27	172.79	No
11.13	Male	24.96	4.8	3.46	5.55	8	0	7.03	87.44	137.07	Yes
11.41	Female	20.33	5.6	4.05	1.37	19.38	6	3.97	94.76	125.78	No
9.43	Male	18.66	6	3.17	2.87	17.67	3	-0.55	62.2	134.4	Yes
11.41	Male	17.7	4.5	3.53	4.67	14.55	5	6.4	79.44	159.74	No
10.87	Female	18.78	6.2	4.94	5.13	9.46	3	2.87	85.77	184.25	No
12.1	Male	18.48	5	3.07	2.5	12.06	6	1.26	73.47	124.19	No
9.79	Female	20.41	5.6	1.34	10.12	11.68	2	-0.38	102.27	145.59	No
12.49	Female	20.37	6.3	6.31	8.19	13.36	1	6.98	76.54	152.64	No
14.53	Male	19.83	5.6	5.76	6.22	17.18	6	5.6	83	113.46	No
11.23	Male	21.33	5	1.81	5.08	15.23	3	4.88	89.49	143.28	No
12.26	Female	23.93	5.5	4.74	4.47	8.56	4	8.15	77.02	99.53	Yes
12.84	Female	23.1	5.5	2.98	2.88	16.92	6	6.63	63.38	90.6	Yes
10.64	Male	14.7	5.1	4.11	5.1	13.3	1	8.6	78.79	153.48	No
11.9	Female	11.01	5.3	4.16	5.48	14.57	5	2.53	94.64	131.38	No
11.48	Male	23.04	7.7	3.37	2.26	17.23	2	5.27	79.79	148.64	No
11.65	Female	15.1	6.3	2.56	5.65	8.44	3	2.07	74.25	142.15	Yes
9.9	Male	19.04	5.2	2.7	4.6	12.11	3	4.88	93.51	113.93	No
11.5	Female	15.78	6.5	2.36	0.83	10.42	0	4.84	79.85	141.35	Yes
12.45	Female	13.6	5.2	2.49	3.08	6.88	1	6.61	77.9	106.38	No
14.37	Female	21.69	7.1	3.62	4.04	13.41	6	5.43	85.07	183.63	No
13.38	Female	22.44	6.1	2.66	8.99	20.79	5	6.6	91.83	102.76	No
15.78	Male	17.83	5.5	4.73	6.13	5.96	3	6.76	109.34	136.92	Yes
9.91	Male	10.88	6.2	5.92	2.06	12.12	4	9.69	92.44	112	No
13.2	Male	17.94	3.6	2.86	5.97	14.41	2	4.7	96.06	159.47	No
11.82	Male	21.17	4.1	4.07	1.6	12.65	6	3.44	77.95	132.92	No
15.85	Female	14.72	4	4.46	7.26	11.84	3	5.84	72.3	127.41	No
9.83	Male	20.45	5.8	4.42	3.92	7.8	4	3.72	84.13	167.8	No
9.76	Male	19.77	7.9	3.83	4.73	13.02	6	8.33	84.61	143.55	No
10.25	Female	21.82	8.5	4.82	7.78	9.65	1	4.77	71.73	157.89	No
7.18	Female	20.23	6.4	4.43	2.16	4.76	7	4.2	81.54	113.79	Yes
10.39	Female	16.46	6.3	1.89	1.93	16.3	0	4.39	87.79	101.32	No
9.92	Female	23.95	3.3	5.01	3.68	15.5	7	6.79	87.37	145.84	No
11.75	Male	19.27	4.9	5.03	7.16	12.41	2	5.02	88.93	133.29	Yes
12.14	Male	19.73	4.6	2.59	1.66	13.01	3	4.04	86.61	161.12	Yes
15.22	Female	16.6	4.8	3.78	-1.16	15.89	0	8.7	77.94	140.33	No
13.36	Female	18.29	5.4	4.73	3.96	12.99	2	3.61	77.86	148.72	Yes
10.29	Male	16.77	5	3.41	6.12	15.31	1	5.41	70.42	94.89	No
9.64	Female	19.22	3	5.31	7.51	11.22	2	6.66	102.85	198.28	Yes
12.44	Male	25.73	6.6	7.22	3.93	16.7	3	2.04	83.6	137.84	No
8.8	Male	15.09	4.2	2.56	4.05	13.32	5	6.31	81.01	163.22	No
15.13	Female	14.25	5.9	1.68	7.41	12.89	4	3.21	73.35	118.07	No
13.82	Female	24.9	8.3	4.17	0.91	7.9	4	7	115.36	151.75	No
10.51	Female	19.1	4.4	4.79	4.09	13.21	1	3.4	71.78	104.32	No
8.01	Male	17.51	2.3	3.38	5.34	9.39	1	6.74	78.79	155.99	No
14.17	Female	23.41	5.2	5.87	5.9	10.05	7	7.57	87.97	132.2	Yes
11.22	Male	17.73	7	1.74	3.83	9.45	1	7.08	89.97	143.54	Yes
13.94	Male	26.12	8.1	4.75	5	8.59	7	5.85	93.86	163.23	Yes
8.25	Female	22.16	4	2.82	-0.42	19.48	3	4.87	103.1	106.39	No
10.25	Female	18.14	6.2	6.26	3.51	16.77	3	4.18	88.95	122.53	Yes
11.46	Female	27.26	5	6.67	5.91	18.78	6	8.31	71.97	156.14	Yes
11.54	Female	17.73	5.5	2.59	2.82	8.06	6	3.93	80.66	204.45	No
10.55	Female	22.38	9	2.91	5.06	12.47	3	3.25	86.8	138.61	No
12.7	Female	20.85	3.6	4.99	5.89	7.82	2	6.68	105.93	160.08	No
9.3	Male	24.31	5.9	3.15	4.19	9.86	3	3.73	68.26	139.53	Yes
11.16	Male	25.21	6.2	3.65	5.3	9.1	4	3.42	96.52	199.86	Yes
11.69	Male	19.93	7	3.76	2.86	16.46	5	2.42	85.41	91.24	No
12.48	Male	17.22	5.7	0.88	4.49	10.88	3	4.36	92.56	145.47	Yes
12.88	Female	21.41	6	3.7	6.24	15.87	5	5.17	82.34	94.82	No
9.19	Male	17.48	5.1	2.7	5.27	14.29	7	5.83	74.29	68.89	No
8.37	Male	26.77	5.9	2.99	3.67	20.09	4	7.26	91.61	151.44	No
14.02	Male	20.29	5.2	5.86	5.41	7.19	4	6.4	90.56	146.79	Yes
12.12	Female	18.56	6.4	1.86	6.47	16.52	0	4.95	94.02	134.29	No
9.95	Male	20.46	5.1	4.92	0.52	16.14	0	4.94	83.31	139.55	No
14.57	Female	15.17	6.1	3.31	7.42	8.91	4	6.37	76.93	233.89	No
11.68	Male	16.47	5.6	3.31	4.21	15.66	3	7.91	66.51	135.08	No
13.82	Male	23.96	7.1	4.89	5.84	13.38	2	5.6	92.36	157.7	Yes
11.59	Female	17.55	5.5	4.22	7.5	11.45	4	4.39	88.06	123.56	Yes
15.59	Female	16.21	3.3	4.56	1.98	9.42	3	3.33	72.95	151.37	No
14.98	Male	21.67	7.2	5.15	3.4	9.78	6	2.42	77.6	135.67	No
10.95	Female	23.91	4.4	3.23	4.31	19.22	3	6.69	78.38	130.59	No
13.4	Female	22.3	4.8	2.81	3.24	12.23	1	6.51	67.33	196.23	No
12.75	Male	23.26	4.8	2.11	8.66	14.9	5	6.51	74.56	177.34	No
14.2	Female	17.21	7.4	2.5	3.09	9.53	3	5.08	71.13	146.71	No
9.51	Female	14.91	2.8	8.08	3.74	9.57	4	8.18	78.97	74.84	No
12.83	Female	25	9.7	5.56	5.37	15.92	2	4.36	75.42	132.05	Yes
13.58	Female	18.71	7	1.72	2.35	7.63	2	7.27	65.76	222.26	No
7.91	Female	18.95	5.9	1.76	4.08	10.81	3	5.26	105.44	135.89	Yes
9.07	Female	24.4	5.5	4.43	5.61	12.35	3	4.11	97.07	175.16	No
7.35	Female	21.74	6	4.53	4.21	12.61	4	6.54	74.98	185.13	No
10.91	Female	21.39	6.3	4.53	4.73	11.62	2	6.17	86.41	149.13	No
12.89	Female	27.29	6.4	3.34	3.79	13.58	0	6.06	87.99	117.9	Yes
14.47	Female	17.6	6.3	3.53	1.67	14.59	2	5.5	96.4	70.98	No
11.6	Female	23.02	5.7	4.21	5.62	14.74	5	5.26	74.55	162.82	Yes
14.72	Male	20.02	5.3	3.85	8.7	8.87	2	10.16	95.32	118.69	No
8.68	Female	20.75	5.4	0.44	4.97	11.26	3	7.73	77.49	147.87	Yes
8.03	Female	25.09	5.3	3.38	5.41	16.3	5	6.8	68.93	105.89	No
11.34	Male	21.57	7.1	2.46	6.42	15.28	1	5.57	91.32	134.87	No
12.22	Female	21.68	6.4	3.98	2.2	7.55	0	7.37	97.48	143.67	No
11.38	Male	23.52	1.8	8.14	8.59	13.43	3	6.39	111.58	150.59	No
7.29	Male	18.56	6.5	4.26	5.37	5.48	2	5.39	70.41	109.86	Yes
11.27	Female	16.92	5.9	3.26	8.44	12.39	1	4.73	91.05	177.92	Yes
8.83	Male	16.22	5.6	5.08	3.35	18.7	3	5.18	79	125.11	No
12.8	Female	13.04	5.1	4.43	8.84	9	4	-1.06	91.97	93.38	No
12.19	Female	26.91	7.1	4.34	6.6	9.38	3	5.77	67.47	139.47	Yes
9.56	Female	16.01	6.8	4.62	6.12	14.84	4	4.35	69.72	143.69	No
10.42	Male	19.06	4.6	6.76	5.43	6.97	7	8.56	75.02	147.41	No
9.32	Male	18.86	6.1	2.05	4.4	10.07	2	5.38	84.31	182.78	Yes
11.32	Female	20.88	4.3	4.42	7.51	14.26	4	2.94	76.48	135.72	Yes
13.37	Female	22.63	3.8	2.35	5.23	10.07	2	5.24	90.61	139.16	Yes
9.47	Female	22.79	4.8	4.54	0.7	11.43	1	3.23	94.61	110.2	No
12.46	Male	17.81	6.7	2.36	2.53	14.77	2	6.3	89.97	166.84	No
10.38	Female	19.24	6.8	3.1	4.53	13.67	2	5.93	101.05	148.11	No
9.86	Female	20.79	6.3	3.28	5.6	13.14	4	7.27	87.97	130.31	No
11.23	Female	18.96	6.5	5.16	4.81	11.07	9	3.74	70.22	86.61	Yes
9.37	Male	25.37	6.3	5.08	7.55	13.49	1	5.41	98.27	185.2	No
10.34	Female	21.51	4.8	1.88	0.74	11.81	2	2.58	76.87	106.54	No
9.04	Female	22.36	6.2	3.8	5.24	13.79	3	6.76	93.35	125.27	Yes
15.4	Female	22.11	6.6	2.67	1.02	10.54	4	6.39	100.56	153.23	No
11.52	Male	23.87	6.6	1.86	6.56	11.61	4	6.34	88.41	107.45	No
10.04	Female	20.44	7.1	3.4	4.73	8.85	6	5.34	67.19	98.71	No
11.88	Female	15.35	6.5	3.26	5.83	12.11	0	6.18	73.47	80.15	No
11.22	Male	21.2	6.1	7.31	3.07	9.46	0	8.58	97.83	163.91	Yes
11.01	Female	17.57	7	4.36	7.68	8.43	2	4.76	81.61	126.63	Yes
12.68	Female	18	5.6	1.68	7.17	13.11	6	5.62	84.31	228.86	No
12.97	Male	21.84	4.5	2.88	6.18	12.96	0	3.15	91.7	113.41	Yes
10.38	Male	24.09	5.4	5.23	4.65	14.9	0	3.59	91.02	115.55	No
10.29	Female	19.89	4.6	6.81	6.18	10.76	4	5.54	86.48	126.03	No
10.9	Male	20.89	4.7	1.37	3.41	13.62	4	7.57	81.18	149.84	No
6.82	Female	25.69	5.4	0.94	6.77	14.11	1	4.82	80.05	128.84	No
8.4	Male	20.65	4.6	6.49	8.48	13.75	1	4.86	92.78	160.71	No
14.2	Female	28.8	5.2	4.3	7.23	9.41	1	4.52	89.47	113.87	No
14.76	Male	21.77	3.1	2.43	3.36	12.74	3	4.26	80.65	102.01	No
10.95	Female	13.75	5.9	4.51	5.71	13.47	2	5.94	95.21	89.74	Yes
12.61	Female	22.42	5.6	-0.18	2.15	12.25	4	2.32	82.05	77.22	Yes
12.08	Female	21.13	4.5	3.72	6.16	5.12	0	7.93	74.19	127.43	No
17.64	Female	24.27	6.5	4.21	5.9	12.78	1	4	75.2	133.82	Yes
13.7	Male	22.14	6.8	5.09	0.91	19.77	0	6.8	72.81	124.09	Yes
11.19	Female	19.34	3.5	2.22	2.43	11	3	2.77	80.49	179.29	Yes
9.53	Male	15.6	4.6	3.85	4.32	9.75	2	6.69	96.86	178.83	No
8.22	Male	19.1	4.6	2.35	4.28	13.5	5	6.7	74.7	132.82	No
11.86	Male	16.89	4.4	4.1	2.33	13.3	0	6.12	85.5	89.87	Yes
9.93	Male	17.82	6.7	2.39	5.77	16.3	3	3.33	76.31	126	No
8.59	Female	21.85	5.3	3.12	5.47	7.94	4	5.84	80.62	125.02	No
10.15	Female	25.58	5.3	2.25	4.51	14.72	7	2.95	67.04	123.33	Yes
9.28	Male	21.18	3	4.68	3.31	14.24	2	4.83	81.05	122.14	No
14.84	Male	15.69	6.4	4.99	7.18	11.75	4	7.42	81.34	123.44	No
13.22	Female	21.35	4	3.37	8.49	13.38	0	6.95	89.32	131.3	No
11.43	Male	23.95	5.7	3.78	3.89	15.74	0	5.37	85.88	123.97	No
14.42	Male	17.72	6	1.58	3.61	15.2	5	3.37	70.42	148.81	Yes
11.61	Male	19.36	7.4	3.28	5.99	8.33	3	6.64	95.24	153.29	No
9.72	Female	19.87	3.9	3.65	4.16	15.03	6	5.38	85.74	115.87	Yes
14.51	Female	17.11	1.7	7.6	4.63	12.01	0	0.65	85.61	180.1	No
12.53	Male	22.06	5.8	2.07	6.52	12.48	4	6.92	83.35	113.83	No
9.37	Male	19.4	7.9	5.89	0.82	12.48	8	5.29	77.82	95.05	No
11.07	Female	21.27	7.2	5.2	7.76	11.72	4	7.77	85.82	153.89	Yes
9.69	Female	16.76	5.9	4.14	5.09	16.29	4	3.13	88.62	118.62	No
8.67	Male	18.31	5	6.32	4.05	11.94	3	-1.08	64.46	152.14	No
13.31	Female	22.31	6.6	4.27	4.74	8.41	0	5.9	77.59	71.92	No
15.29	Male	18.53	4.3	4.3	4.85	10.89	6	5.93	80.68	183.67	No
8.64	Male	25.78	6.2	3.64	1.21	12.84	2	1.92	86.23	162.47	No
12.58	Female	18.44	6.3	5.53	8.14	16.42	4	3.36	96.42	98.51	No
10.14	Male	20.6	7	5.34	5.02	14.29	0	10.91	75.06	99.14	No
10.47	Female	23.04	9.2	2.79	5.88	9.33	0	4.72	78.04	191.91	No
10.26	Male	14.93	6.1	1.77	6.98	20.7	6	6.82	77.88	120.97	No
9.71	Male	13.75	4.9	3.42	2.73	13.13	2	4.03	74.74	118.12	No
11.55	Female	14.56	5.6	2.54	5.95	16.58	7	1.12	79.68	75.97	Yes
9.78	Male	24.18	3.3	3.63	4.35	11.71	3	5	91.83	132.35	No
11.99	Female	17.92	4.7	5.55	6.75	14.05	0	4.8	71.99	135.98	No
11.35	Male	28.65	5.1	3.04	0.36	15.09	5	4.53	88.1	163.74	Yes
10.97	Male	17.87	4.9	3.66	4.72	16.38	2	5.11	64.95	101.49	No
9.63	Male	20.46	5.8	3.81	3.63	15.84	5	5.87	77.35	97.92	No
10.29	Female	25.14	4.5	4.98	5.86	15.2	3	5.04	79.87	155.96	No
12.97	Male	26.74	7.1	0.39	5.94	11.16	0	2.79	101.66	172.32	No
12.46	Female	26.93	5.6	2.82	3.41	10.28	4	6.32	80.46	96.43	Yes
9.49	Male	23.99	5.6	4.03	3.4	13.36	8	1.4	59.52	174.52	Yes
11.65	Female	23.35	5.2	5.5	4.69	15.41	4	1.2	61.72	143.79	No
12.96	Male	21.86	5.8	2.99	3	11.47	3	6.83	83.82	174.82	Yes
8.09	Female	22.51	6.7	0.94	6.74	15.86	6	6.36	90.12	140.61	Yes
12.54	Female	17.92	4.5	4.64	4.14	17.18	4	5.22	87.53	68.42	No
10.12	Female	17	4.7	2.78	-1.32	9.11	4	2.52	85.27	138.21	No
12.6	Female	19.81	5.2	1.96	4.12	9.38	1	3.91	96.08	173.89	No
9.92	Female	19.23	3.9	2.8	2.7	11.75	4	4.81	77.58	116.37	No
7.82	Female	18.26	4.5	3.45	1.42	13.28	6	2.12	93.18	131.26	Yes
8.18	Male	22.22	5	2.82	2.27	10.44	1	3.85	65.71	137.49	Yes
11.55	Male	23.12	6.7	0.46	5.17	16.84	6	6.66	73.61	57.32	No
11.97	Female	20.13	5.9	5.05	7.79	13.68	3	8.22	63.81	191.88	No
9.63	Female	24.92	5.9	5.61	5.6	12.36	1	4.49	80.46	116.14	Yes
12.73	Female	15.88	6.7	4.68	3.63	7.33	5	6.87	82.95	157.57	No
8.11	Male	19.15	5.4	2.04	5.91	7.74	2	1.47	84.69	140.13	Yes
11.32	Male	17.35	6.1	3.42	3.94	13.19	5	6.67	84.12	179.7	No
9.02	Male	13.38	5.5	3.71	3.44	4.96	2	3.72	73.37	154.63	Yes
10.14	Female	19.53	5.9	4.61	2.45	15.68	3	5.96	81.38	135.76	Yes
11.55	Male	19.4	4.8	4.71	1.16	11.69	4	4.84	67.17	116.37	Yes
9.72	Male	25.04	2.4	2.63	4.09	23.29	4	8.01	98.27	166.17	No
10.68	Male	22	5.4	3.84	5.27	20.1	0	3.57	80.15	87.53	No
13.47	Male	16.29	7.4	4.4	4.72	11.61	0	6.61	78.14	161.7	No
10.29	Female	26.22	6.8	5.87	4.04	11.87	5	4.78	100.72	110.32	No
13.13	Male	24.03	6.9	4.76	2.9	15.62	3	5.02	69.95	179.55	No
9.18	Female	21.83	7.2	4.89	6.24	18.04	2	4.97	71.21	147.43	Yes
12.51	Male	19.04	5.7	3.84	2.1	6.64	0	3.63	71.53	161.64	No
14.35	Male	16.51	5.9	5.81	6.6	6.14	1	5.31	82.71	145.09	No
6.48	Male	18.54	4.8	4.33	2.78	10.11	0	5.21	88.14	91.09	No
9.85	Male	23.58	5.2	2.45	3.31	14.22	3	5.83	91.49	117.34	Yes
12.61	Male	26.32	6.4	5.8	1.78	13.92	2	5.51	111.41	162.48	No
11.04	Male	25.14	7.2	4.75	3.85	15.88	1	6.95	59	147.59	Yes
12.2	Female	18.13	5.4	3.06	7.03	8.14	3	7.21	90.07	177.45	No
10.24	Male	15.96	5	3.01	6.04	4.33	4	3.22	77.39	154.55	Yes
